# Supplementary material for: How Can We Compare Cochlear Implant Systems across Manufacturers? A Scoping Review of Recent Literature
Source: Audiol Res. 2023 Oct 17;13(5):753–66. doi: 10.3390/audiolres13050067 (PMC10604631; doi:10.3390/audiolres13050067)
Supplement: Supplementary file 1 [file audiolres-13-00067-s001.zip]

Archive with 2 entries (2 files):
- Table S1_230613_PRISMA-ScR-Fillable-Checklist-1.pdf
- Table S2_231017_CI outcomes speech and music.xlsx
